# Supplementary material for: SAR1A Induces Cell Growth and Epithelial–Mesenchymal Transition Through the PI3K/AKT/mTOR Pathway in Head and Neck Squamous Cell Carcinoma: An In Vitro and In Vivo Study
Source: Biomedicines. 2024 Oct 28;12(11):2477. doi: 10.3390/biomedicines12112477 (PMC11591717; doi:10.3390/biomedicines12112477)
Supplement: Supplementary file 1 [file biomedicines-12-02477-s001.zip]

Archive with 2 entries (2 files):
- Supplementary Figure.pdf
- Supplementary Table S1. List of primers used for qRT-PCR analysis.pdf
